# Supplementary material for: Neutrophils restrain sepsis associated coagulopathy via extracellular vesicles carrying superoxide dismutase 2 in a murine model of lipopolysaccharide induced sepsis
Source: Nat Commun. 2022 Aug 6;13:4583. doi: 10.1038/s41467-022-32325-w (PMC9357088; doi:10.1038/s41467-022-32325-w)
Supplement: Supplementary file 12 — Source Data [file 41467_2022_32325_MOESM12_ESM.xlsx]

## Sheet: Fig.1b
Fig.1b
	hours after LPS injection	PB PBSNeutrophils	PB LPSNeutrophils	PBS
	26	1
	72		0
	28			1
	39	1
	72	0
	72		0
	72		0
	28			1
	26			1
	72	0
	72		0
	27			1
	19	1
	72	0
	72		0
	72		0
	22			1
	32			1
	20	1
	72	0
	16	1
	72		0
	32		1
	72		0
	30			1
	22			1
	72			0
	26	1
	24	1
	28		1
	72		0
	41			1
	37			1
	32	1
	35	1
	72		0
	41		1
	72			0
	33			1
	16	1
	72	0
	72		0
	72		0
	32			1
	37			1
	72	0
	33	1
	42		1
	72		0
	72			0
	25			1
	17			1
	29	1
	72	0
	34		1
	72		0
	29			1

## Sheet: Fig.1c
Fig.1c
	hours after LPS injection	BM PBSNeutrophils	BM LPSNeutrophils	PBS
	18	1
	30	1
	32	1
	26		1
	30		1
	37		1
	20			1
	21			1
	16			1
	34	1
	44	1
	32		1
	38		1
	72			0
	30			1
	27	1
	33	1
	38		1
	72		0
	41			1
	72			0
	45	1
	25		1
	37			1

## Sheet: Fig.1d
Fig.1d
	hours after CLP	PB PBSNeutrophils	PB LPSNeutrophils	PBS
	5	1
	4	1
	5		1
	10		0
	4			1
	3			1
	1	1
	2	1
	3	1
	3	1
	4	1
	10	0
	1		1
	2		1
	5		1
	5		1
	10		0
	10		0
	1			1
	1			1
	2			1
	3			1
	4			1
	4			1
	2	1
	2	1
	5	1
	6	1
	6	1
	10	0
	2		1
	3		1
	6		1
	7		1
	10		0
	10		0
	2			1
	2			1
	3			1
	4			1
	8			1
	10			0
	1			1
	1			1
	2			1
	3			1
	3			1
	4			1
	7			1
	10			0

## Sheet: Fig.1e
Fig.1e
	hours after Con A injection	PB PBSNeutrophils	PB LPSNeutrophils	PBS
	3.5	1
	24		0
	4.5			1
	3	1
	24	0
	13	1
	8	1
	24		0
	24		0
	13		1
	24		0
	5			1
	8			1
	9			1
	6			1
	7	1
	11	1
	5		1
	24		0
	24			0
	8			1

## Sheet: Fig.1f
Fig.1f
	IL6
	0 hour after LPS injection			1 hour after LPS injection			4 hour after LPS injection
	PBS	PB PBSNeutrophils	PB LPSNeutrophils	PBS	PB PBSNeutrophils	PB LPSNeutrophils	PBS	PB PBSNeutrophils	PB LPSNeutrophils
	2.97	12.21	2.67	2343.75	1991	320.75	10660.5	12555.5	12158
	35.79	3.93	1.85	2212.5	2013.25	2057	14176.5	11938	7877.5
	1.47	21.42	1.87	1570.5	1884.5	1818	10145	12721.5	15016.5
			4.01	2121.75	1395.25	1217.25		11914
				2034	1736.5	1707
					1847.5	1334.5
					2545.5	1365.25
					1968.75
	TNF
	0 hour after LPS injection			1 hour after LPS injection			4 hour after LPS injection
	PBS	PB PBSNeutrophils	PB LPSNeutrophils	PBS	PB PBSNeutrophils	PB LPSNeutrophils	PBS	PB PBSNeutrophils	PB LPSNeutrophils
	0.4	5.13	17.73	1563.25	1527.75	239	220.5	284	234.5
	0.5	0.44	0.84	1798	1331.25	1114.75	407	337.5	232.5
	4.4	3.44	2.4	1467.25	1319.25	1412.25	179.5	250.5	345.5
	0.8	0.24	174.68	1014.5	960.25	963.75
				1198.25	1386.5	1231.25
					1158	895
					1110.75	888.75
					1828.5
	MCP1
	0 hour after LPS injection			1 hour after LPS injection			4 hour after LPS injection
	PBS	PB PBSNeutrophils	PB LPSNeutrophils	PBS	PB PBSNeutrophils	PB LPSNeutrophils	PBS	PB PBSNeutrophils	PB LPSNeutrophils
	1.25	0.35	0.51	4093.5	1910	464.75	15582	12626.5	11527
	0.05	0.73	0.48	2835.25	2856.5	2115	14453.5	13325.5	12832.5
	0.32	0.46	17.52	3252.5	2160	2518.5	13316.5	13085.5	13214
		16.26		2575.5	1693.25	1963.75		14560.5
				2205.5	2221.5	2181.5
					2071.25	2025
					2366	1945
					1979

## Sheet: Fig.1g
Fig.1g
	CXCL2
	0 hour after LPS injection	1 hour after LPS injection			4 hour after LPS injection
	PBS	PBS	PB PBSNeutrophils	PB LPSNeutrophils	PBS	PB PBSNeutrophils	PB LPSNeutrophils
	12.1819	14620.8	18656.1	23356.2		17601.4	20971.7
	21.9642	22003.5	24731.8	28629.5	20398.5	22507.9	17624.3
	16.6145	22805.9	31449.6	14529.1	5656.17	27689.5	19139.4
	22.5756	22336	22585.4	32968.8	23877.7	18663.3	19706.2
	22.4028	12904.9	16350.9	18482	24716.5	18346	21134.5
		17212.4	16169.5	20817.1	49427.9	24557.8
	CXCL15
	0 hour after LPS injection	1 hour after LPS injection			4 hour after LPS injection
	PBS	PBS	PB PBSNeutrophils	PB LPSNeutrophils	PBS	PB PBSNeutrophils	PB LPSNeutrophils
	335.717	354.617	285.089	405.962	383.499	185.609	136.404
	166.378	376.011	197.375	209.142	249.789	282.949	128.916
	50.9921	382.429	240.162	135.334	223.047	127.846	289.367
	71.9768	185.609	170.633	208.072	182.4	313.97	138.543
	21.2001

## Sheet: Fig.1h
Fig.1h
		IL6
		0 hour after Con A injection	1 hour after Con A injection
		PBS	PBS	PB PBSNeutrophils	PB LPSNeutrophils
		0.54	376.3	462.4	421.5
		0.38	489	285.3	384.4
			282.7	375.6	307.9
		54.9	231.9	317.7	410.2
		1.09	142.2	413.4	204.7
		2.76	164.9	53.5	171.9
		TNF
		0 hour after Con A injection	1 hour after Con A injection
		PBS	PBS	PB PBSNeutrophils	PB LPSNeutrophils
		3.48	239.5	171.1	209.9
		3.48	216.3	159.4	196.6
		2.26	237.8	217.6	146.9
		118.51	243.7	148.5	210.2
		3.91	119.1	154.4	121.4
		3.37	115.1	56.5	201.9
		MCP1
		0 hour after Con A injection	1 hour after Con A injection
		PBS	PBS	PB PBSNeutrophils	PB LPSNeutrophils
		17.1	226.5	171.7	162.5
		9.5	170.7	112.1	116.9
		13.26	160.8	98	134.3
		53.41	171.2	143.8	141.7
		16.73	86.2	122.2	105.8
		29.05	104.5	83.7	194.7

## Sheet: Fig.2a
Fig.2a
		LDH
		0 hour after LPS injection	1 hour after LPS injection
		PBS	PBS	PB PBSNeutrophils	PB LPSNeutrophils
		1268	2180	1256	1572
		652	1576	1404	1056
		592	1476	1188	1304
			1820	2196	1288
			1664	1412	988

## Sheet: fig 2c
figure 2c	PBS	LPS 1h
	PBS	PBS	PBSNeutrophils	LPSNeutrophils
	0.736206	0.408544	0.401863	0.563329
	0.835988	0.773168	0.693672	0.89367
	0.689828	0.636098	0.66339	0.662184
	0.67812	0.46271	0.70037	0.671645
	0.705066	0.447692		0.920116
		0.496138

## Sheet: Fig.2f
Fig.2f
	Annexin V+ cell frequency（%）
	0 hour after LPS injection	1 hour after LPS injection
	PBS	PBS	PB PBSNeutrophils	PB LPSNeutrophils
	34.2	63.3	50.3	31.3
	22.8	40.9	25.3	23.5
	42.7	49.3	27	25.9
	26.5	35	47.7	28.5
	28.1	39.4	23.7	28.2

[truncated: 30 more sheets: Fig.3a, Fig.3b, Fig.3c, Fig.3d, fig 3f, Fig.4f, fig 4k, Fig.4l, fig 4n, Fig.5f, Fig.6a, Fig.6b, fig 6d, Fig.6e, Fig.6f, Fig.7b, fig 7d, Fig.7e, Supplementary Figure 1b, Supplementary Figure 1c …]
